# Supplementary material for: Do Consumers Value Welfare and Environmental Attributes in Egg Production Similarly in Fresh Eggs and Prepared Meals?
Source: Animals (Basel). 2023 Jan 17;13(3):324. doi: 10.3390/ani13030324 (PMC9913460; doi:10.3390/ani13030324)
Supplement: Supplementary file 1 [file animals-13-00324-s001.zip]

Archive with 1 entries (1 files):
- animals-2041737-supplementary-1.pdf
